# Supplementary material for: Study on the Effect of Key Genes ME2 and adhE during Luzhou-Flavor Baijiu Brewing
Source: Foods. 2022 Feb 26;11(5):700. doi: 10.3390/foods11050700 (PMC8909148; doi:10.3390/foods11050700)
Supplement: Supplementary file 1 [file foods-11-00700-s001.zip]

Archive with 4 entries (3 files):
- foods-1589793-supplementary/
- foods-1589793-supplementary/Table S1.pdf
- foods-1589793-supplementary/Table S2.pdf
- foods-1589793-supplementary/Table S3.pdf
